# Supplementary material for: Modeling of the Long-Term Epidemic Dynamics of COVID-19 in the United States
Source: Int J Environ Res Public Health. 2021 Jul 16;18(14):7594. doi: 10.3390/ijerph18147594 (PMC8305610; doi:10.3390/ijerph18147594)
Supplement: Supplementary file 1 [file ijerph-18-07594-s001.zip]

Archive with 1 entries (1 files):
- ijerph-1276371-supplementary.pdf
